# Supplementary material for: Radiation-Induced Immune Modulation and Inflammatory Responses in Human Cells and Tissues
Source: Int J Mol Sci. 2026 Mar 6;27(5):2441. doi: 10.3390/ijms27052441 (PMC12986220; doi:10.3390/ijms27052441)
Supplement: Supplementary file 1 [file ijms-27-02441-s001.zip]

Archive with 1 entries (1 files):
- ijms-4151201-supplementary.pdf
